# Supplementary material for: 13C, 27Al and 29Si NMR Investigation of the Hydration Kinetics of Portland-Limestone Cement Pastes Containing CH3-COO−-R+ (R=H or Na) Additives
Source: Materials (Basel). 2022 Mar 8;15(6):2004. doi: 10.3390/ma15062004 (PMC8955463; doi:10.3390/ma15062004)
Supplement: Supplementary file 1 [file materials-15-02004-s001.zip]

Archive with 1 entries (1 files):
- materials-1535705-supplementary.pdf
